# Supplementary material for: Proteomic Investigation into Betulinic Acid-Induced Apoptosis of Human Cervical Cancer HeLa Cells
Source: PLoS One. 2014 Aug 22;9(8):e105768. doi: 10.1371/journal.pone.0105768 (PMC4141803; doi:10.1371/journal.pone.0105768)
Supplement: Table S1 — Peptide sequences and observed m/z of the identified proteins in MALDI-TOF/TOF mass spectrometry analysis. (XLS) [file pone.0105768.s002.xls]

## Sheet: 3-10
			Supplemental Table 1 – Peptide sequences and observed m/z of the identified proteins in MALDI-TOF/TOF mass spectrometry analysis.
13个点+5个点			Spot No.a	Categery and name	gi Numberb	Exp pI/kDa	Thero pI/kDac	Scored	SCe (%)	PNf	Peptide sequence	Observed m/z
I3		3	27	interferon-gamma inducing factor precursor	gi|1899242	5.2/23455	4.54/22466	88	12	2	K.SDIIFFQR.S	1024.5646
											-.AAEPVEDNCINFVAMK.F + Acetyl (Protein N-term)	1848.8819
I5		6	372	alpha-enolase isoform 1	gi|4503571	6.39/51787	7.01/47481	140	11	3	R.YISPDQLADLYK.S	1424.7526
											R.AAVPSGASTGIYEALELR.D	1803.9866
											K.AGYTDKVVIGMDVAASEFFR.S	2175.1165
I7		9	526	UDP-glucose 6-dehydrogenase isoform 1	gi|4507813	6.96/62200	6.73/55674	279	13	5	K.LAANAFLAQR.I	1073.6302
											K.RIPYAPSGEIPK.F	1326.7580
											R.VLIGGDETPEGQR.A	1369.7201
											K.ILTTNTWSSELSK.L + Dioxidation (W)	1510.7770
											R.EQIVVDLSHPGVSEDDQVSR.L	2208.1065
I8		10	613	GRP78 precursor, partial	gi|386758	5.2/70079	5.03/72185	1064	20	10	K.VYEGERPLTK.D	1190.6555
											K.SDIDEIVLVGGSTR.I	1459.7857
											R.AKFEELNMDLFR.S	1511.7742
											R.ITPSYVAFTPEGER.L	1565.8080
											K.KSDIDEIVLVGGSTR.I	1587.8762
											R.IINEPTAAAIAYGLDKR.E	1815.0222
											K.NQLTSNPENTVFDAKR.L	1832.9339
											K.VTHAVVTVPAYFNDAQR.Q	1886.9971
											K.DNHLLGTFDLTGIPPAPR.G	1933.0375
											R.IEIESFYEGEDFSETLTR.A	2164.0186
				heat shock-induced protein	gi|188492		5.76/70755	92	2	1	K.NQVAMNPQNTVFDAKR.L + Deamidated (NQ)	1832.9339
I9		11	617	lamin A protein, partial	gi|386856	5.97/70443	6.4/57686	151	9	3	R.SVGGSGGGSFGDNLVTR.S	1565.8103
											R.VAVEEVDEEGKFVR.L	1604.8661
											R.NSNLVGAAHEELQQSR.I	1751.9236
I10		12	673	elongation factor 2	gi|4503483	6.60/77469	6.41/96246	722	15	10	K.GEGQLGPAER.A	1012.5188
											M.VNFTVDQIR.A	1090.5956
											K.EDLYLKPIQR.T	1273.7257
											R.CLYASVLTAQPR.L	1377.7284
											R.YLAEKYEWDVAEAR.K	1741.8542
											R.YLAEKYEWDVAEAR.K + Dioxidation (W)	1773.8451
											K.AYLPVNESFGFTADLR.S	1798.9136
											K.ARPFPDGLAEDIDKGEVSAR.Q	2142.0894
											R.ALLELQLEPEELYQTFQR.I	2219.1675
											R.VTDGALVVVDCVSGVCVQTETVLR.Q	2575.3198
I11		13	868	heterogeneous nuclear ribonucleoprotein F	gi|4826760	5.31/52598	5.38/45985	88	5	3	R.VHIEIGPDGR.V	1091.5780
											M.MLGPEGGEGFVVK.L + Acetyl (Protein N-term)	1360.6797
											M.MLGPEGGEGFVVK.L + Acetyl (Protein N-term); Oxidation (M)	1376.6693
				mutant beta-actin (beta'-actin)	gi|28336		5.22/42128	80	4	1	K.SYELPDGQVITIGNER.F	1789.9013
				eukaryotic initiation factor 4A-I isoform 1	gi|4503529		5.32/46353	58	5	2	R.VLITTDLLAR.G	1113.6908
											K.ATQALVLAPTR.E	1139.6841
I12		14	932	PREDICTED: elongation factor 2 isoform X1	gi|530425157	6.49/77469	5.77/63494	234	14	5	M.VNFTVDQIR.A	1090.6181
											R.YLAEKYEWDVAEAR.K + Dioxidation (W)	1773.8733
											K.AYLPVNESFGFTADLR.S	1798.9407
											R.ALLELQLEPEELYQTFQR.I	2219.1909
											R.VTDGALVVVDCVSGVCVQTETVLR.Q	2575.3457
I13		15	991	guanine nucleotide-binding protein subunit beta-2-like 1	gi|5174447	7.25/33500	7.6/35511	167	14	4	R.VWQVTIGTR.- + Dioxidation (W)	1090.6045
											R.DETNYGIPQR.A	1191.5778
											R.LWDLTTGTTTR.R + Dioxidation (W)	1295.6668
											K.YTVQDESHSEWVSCVR.F	1980.8913
I18		21	1077	guanine deaminase isoform b	gi|4758426	5.48/49511	5.44/51484	345	15	6	K.FLYLGDDR.N	997.5096
											K.YTFPAEHR.F	1019.5001
											K.IVFLEEASQQEK.L	1419.7412
											R.FQNIDFAEEVYTR.V	1630.7912
											K.FLYLGDDRNIEEVYVGGK.Q	2086.0615
											R.DLHIQSHISENRDEVEAVK.N	2218.1189
I20		23	1087	alpha-tubulin [Homo sapiens]	gi|37492	5.33/58346	5.02/50810	68	3	1	R.AVFVDLEPTVIDEVR.T	1700.9694
				peptidyl-prolyl cis-trans isomerase FKBP4	gi|4503729		3.35/52057	47	3	1	R.FEIGEGENLDLPYGLER.A	1950.0083
I21		25	1097	motor protein	gi|516764	5.71/75356	5.71/79830	252	10	5	K.LSEQELQFR.R	1148.6223
											K.FVNQLKGESR.R	1176.6671
											K.VVSQYHELVVQAR.D	1526.8700
											R.LSQEQVDNFTLDINTAYAR.L	2197.1145
											K.ANCSDNEFTQALTAAIPPESLTR.G	2505.2205
I22		26	1120	6-phosphogluconate dehydrogenase, decarboxylating	gi|40068518	6.86/51075	6.8/53619	217	9	3	K.SAVENCQDSWR.R	1350.6021
											K.GILFVGSGVSGGEEGAR.Y	1590.8358
											K.LVPLLDTGDIIIDGGNSEYR.D	2159.1350
D2		2	16	phosphomevalonate kinase [Homo sapiens]	gi|5729980	5.63/22260	5.56/22152	466	44	10	R.VVALEQSR.Q	900.5110
											R.VSDIQWFR.E	1049.5395
											R.LGADVCAVLR.L	1072.5742
											R.VSDIQWFR.E + Dioxidation (W)	1081.5232
											R.QADPGFFCR.K	1096.4824
											K.DFVTEALQSR.L	1164.5863
											R.EAYGAVTQTVR.V	1193.6153
											K.SGKDFVTEALQSR.L	1436.7312
											K.EQYAQEHGLNFQR.L	1618.7616
											R.LEEQLENLIEFIR.S	1644.8877
D3		4	146	CGI-150 protein [Homo sapiens]	gi|4929769	5.23/34439	8.99/55832	136	8	3	K.VTLAVSDLQK.S	1072.5768
											R.HEEFEEGCK.A	1163.4564
											K.ATVQVVILADPDGHEICFVGDEAFR.E	2757.3826
D4		7	409	ruvB-like 1 [Homo sapiens]	gi|4506753		6.02/50538	89	6	2	K.QAASGLVGQENAR.E	1299.6387
											R.ALESSIAPIVIFASNR.G	1686.9092
											R.SQYEQLAEQNRK.D	1492.7115
D7		18	1068	TIMM50 protein	gi|14290586	6.57/40306	8.56/39014	280	16	5	R.LEQEEQQR.L	1058.4832
											K.TIALNGVEDVR.T	1185.6100
											K.QNLFLGSLTSR.L	1234.6328
											R.RAPDQAAEIGSR.G	1269.6129
											K.IPDEFDNDPILVQQLR.R	1910.9448
D9		22	1085	adenylyl cyclase-associated protein 1 [Homo sapiens]	gi|5453595	6.62/58145	8.07/51926	67	4	2	M.ADMQNLVER.L + Acetyl (Protein N-term)	1116.5044
											K.EMNDAAMFYTNR.V	1461.5812
注：	红色为上调

## Sheet: 4-7
		Supplemental Table 1 – Peptide sequences and observed m/z of the identified proteins in MALDI-TOF/TOF mass spectrometry analysis.
19个		Spot No.a	Categery and name	gi Numberb	Exp pI/kDa	Thero pI/kDac	Scored	SCe (%)	PNf	Peptide sequence	Observed m/z
I24	1	81	heat shock protein 27	gi|662841	5.56/27458	7.83/22427	345	25	4	R.RVPFSLLR.G	986.6445
										R.LFDQAFGLPR.L	1162.6719
										R.VSLDVNHFAPDELTVK.T	1782.9699
										K.LATQSNEITIPVTFESR.A	1905.0573
			NADH dehydrogenase [ubiquinone] iron-sulfur protein 3, mitochondrial precursor	gi|4758788		6.99/30337	98	5	2	R.VVAEPVELAQEFR.K	1485.8493
										R.VVAEPVELAQEFRK.F	1613.9397
J1	2	120	endoplasmic reticulum resident protein 29 isoform 1 precursor	gi|5803013	6.35/32445	6.67/29032	93	15	4	K.SLNILTAFQK.K	1133.6529
										R.DGDFENPVPYTGAVK.V	1607.7908
										K.ILDQGEDFPASEMTR.I	1707.8222
										K.ILDQGEDFPASEMTR.I + Oxidation (M)	1723.8335
J2	3	127	nudix hydrolase NUDT5	gi|6694937	4.76/33277	4.74/24522	49	13	2	K.EQTADGVAVIPVLQR.T	1594.9101
										R.LDALVAEEHLTVDAR.V	1650.8991
J3	4	128	microtubule-associated protein RP/EB family member 1	gi|6912494	5.00/33773	5.02/30151	407	26	4	M.AVNVYSTSVTSDNLSR.H + Acetyl (Protein N-term)	1753.8959
										K.FFDANYDGKDYDPVAAR.Q	1962.9309
										R.QGQETAVAPSLVAPALNKPK.K	2018.1621
										R.NIELICQENEGENDPVLQR.I	2269.1245
J5	6	248	cargo selection protein TIP47	gi|3095186	5.00/47254	5.3/47175	53	3	1	R.IATSLDGFDVASVQQQR.Q	1833.9818
J7	8	361	alpha-internexin	gi|14249342	5.33/57148	5.33/57148	84	10	5	R.TIEIEGLR.G	929.5092
										R.ALEAELAALR.Q	1055.5940
										K.FANLNEQAAR.S	1132.5677
										R.TIEIEGLRGANESLER.Q	1785.9286
										R.SQALLERDGLAEEVQR.L	1812.9448
J8	9	542	Chain A, Horf6 A Novel Human Peroxidase Enzyme	gi|3318841	6.5/27400	6/25011	566	34	7	R.NFDEILR.V	905.4886
										K.LAPEFAKR.N	930.5539
										K.LPFPIIDDR.N	1084.6182
										R.VVFVFGPDKK.L	1134.6702
										K.LSILYPATTGR.N	1190.7022
										R.DFTPVCTTELGR.A	1394.6898
										M.PGGLLLGDVAPNFEANTTVGR.I	2097.1275
			macropain subunit iota	gi|296736		5.58/25078	105	8	5	R.ILTEAEIDAHLVALAERD.-	1978.0768
J9	10	573	BTB/POZ domain-containing protein KCTD12	gi|19923973	5.34/37615	5.51/35964	52	3	1	R.EAEYFELPELVR.R	1493.7676
D12	12	626	heterogeneous nuclear ribonucleoprotein F [Homo sapiens]	gi|4826760	5.36/49502	5.38/45985	117	10	3	R.VHIEIGPDGR.V	1091.5373
										K.HSGPNSADSANDGFVR.L	1629.6758
										K.ATENDIYNFFSPLNPVR.V	1995.9129
J12	13	655	Chain A, TapasinERP57 HETERODIMER	gi|220702506	5.82/55312	5.61/54541	336	18	7	R.LAPEYEAAATR.L	1190.6042
										R.ELSDFISYLQR.E	1369.6851
										R.FLQDYFDGNLKR.Y	1514.7516
										K.DLLIAYYDVDYEK.N	1618.7641
										-.SDVLELTDDNFESR.I	1638.7392
										K.IFRDGEEAGAYDGPR.T	1651.7493
										K.MDATANDVPSPYEVR.G	1663.7487
			RecName: Full=Protein disulfide-isomerase A3; AltName: Full=58 kDa glucose-regulated protein; AltName: Full=58 kDa microsomal protein; Short=p58; AltName: Full=Disulfide isomerase ER-60; AltName: Full=Endoplasmic reticulum resident protein 57; Short	gi|729433		6.23/57293	124	9	4	K.LAPEYEAAATR.L	1190.6042
										R.ELSDFISYLKR.E	1369.6851
										K.DLLIAYYDVDYEK.N	1618.7641
										K.MDATANDVPSPYEVR.G	1663.7487
J15	16	821	phosphoglycerate mutase 1	gi|4505753	6.59/29254	6.67/28900	291	28	5	R.VLIAAHGNSLR.G	1149.6930
										R.HGESAWNLENR.F	1311.6316
										R.ALPFWNEEIVPQIK.E + Dioxidation (W)	1714.9068
										R.DAGYEFDICFTSVQKR.A	1934.9152
										R.YADLTEDQLPSCESLKDTIAR.A	2424.1697
J16	17	823	14-3-3 protein beta/alpha [Homo sapiens]	gi|4507949	4.67/29378	4.76/28179	273	19	5	R.NLLSVAYK.N	906.5055
										R.VISSIEQKTER.N	1288.6994
										K.AVTEQGHELSNEER.N	1597.7295
										K.LAEQAERYDDMAAAMK.A	1811.8113
										K.AVTEQGHELSNEERNLLSVAYK.N	2486.2229
			14-3-3 protein zeta/delta	gi|4507953		4.73/27899	228	16	3	R.NLLSVAYK.N	906.5055
										K.SVTEQGAELSNEER.N	1547.7069
										K.GIVDQSQQAYQEAFEISKK.E	2168.0608
J17	18	842	14-3-3 protein epsilon	gi|5803225	4.53/31499	4.63/29326	322	21	8	R.YLAEFATGNDR.K	1255.5991
										R.YLAEFATGNDRK.E	1383.6883
										K.VAGMDVELTVEER.N	1446.7162
										K.VAGMDVELTVEER.N + Oxidation (M)	1462.7012
										-.MDDREDLVYQAK.L + Acetyl (Protein N-term)	1523.7058
										-.MDDREDLVYQAK.L + Acetyl (Protein N-term); Oxidation (M)	1539.6869
										K.AASDIAMTELPPTHPIR.L	1818.9352
										K.AASDIAMTELPPTHPIR.L + Oxidation (M)	1834.9206
										R.LDALVAEEHLTVDAR.V	1650.8561
										R.KEQTADGVAVIPVLQR.T	1722.9517
J20	21	885	elongation factor 1-delta isoform 2	gi|25453472	4.8/38175	4.9/31217	152	24	6	R.QENGASVILR.D + 2 Deamidated (NQ)	1087.5673
										R.IASLEVENQSLR.G	1357.7266
										R.SIQLDGLVWGASK.L + Dioxidation (W)	1404.7200
										R.FYEQMNGPVAGASR.Q	1525.7019
										R.QENGASVILRDIAR.A	1540.8152
										R.GVVQELQQAISKLEAR.L	1767.9895
D16	22	942	dual specificity mitogen-activated protein kinase kinase 2 [Homo sapiens]	gi|13489054	6.15/47554	6.12/44681	73	2	1	K.VGELKDDDFER.I	1321.5563
J23	24	970	mutant beta-actin (beta'-actin)	gi|28336	5.16/51529	5.22/42128	67	4	1	K.SYELPDGQVITIGNER.F	1789.9083
J24	25	981	T-complex protein 1, Beta subunit (TCP-1-BETA)	gi|1871210	6.4/52518	5.88/22924	45	10	1	R.VQDDEVGDGTTSVTVLAAELLR.E	2287.1555
										R.LEGLTDEINFLR.Q	1418.7899
K2	27	993	selenium-binding protein 1 isoform 1	gi|16306550	4.15/53639	5.93/52928	73	7	3	R.IYVVDVGSEPR.A	1232.6829
										R.QYDISDPQRPR.L	1373.7096
										K.GGFVLLDGETFEVK.G	1509.8098
K7	32	1109	Chain A, Human Protein Disulfide Isomerase, Nmr, 40 Structures	gi|159162689	4.75/55600	5.94/13363	230	26	3	-.DAPEEEDHVLVLR.K	1520.8183
										K.VDATEESDLAQQYGVR.G	1779.9024
										R.LAKVDATEESDLAQQYGVR.G	2092.1157
			unnamed protein product	gi|35655		4.77/57458	201	8	4	R.TVIDYNGER.T	1065.5696
										K.VDATEESDLAQQYGVR.G	1779.9024
										K.ILFIFIDSDHTDNQR.I	1832.9848
										R.LAKVDATEESDLAQQYGVR.G	2092.1157
			UV excision repair protein RAD23 homolog B isoform 1	gi|4506387		4.79/43202	71	12	3	R.ASFNNPDR.A	919.4677
										R.AVEYLLMGIPGDR.E + Oxidation (M)	1448.7866
										K.QEKPAEKPAETPVATSPTATDSTSGDSSR.S	2944.4544
